# Supplementary material for: Alteration of Metabolic Conditions Impacts the Regulation of IGF-II/H19 Imprinting Status in Prostate Cancer
Source: Cancers (Basel). 2021 Feb 16;13(4):825. doi: 10.3390/cancers13040825 (PMC7920081; doi:10.3390/cancers13040825)
Supplement: Supplementary file 1 [file cancers-13-00825-s001.zip]

Archive with 1 entries (1 files):
- cancers-1091219-Supplementary Materials.pdf
